# Supplementary material for: The Functional and Prognostic Impact of TIGIT Expression on Bone Marrow NK Cells in Core Binding Factor-Acute Myeloid Leukemia Patients at Diagnosis
Source: Biomedicines. 2024 Sep 27;12(10):2207. doi: 10.3390/biomedicines12102207 (PMC11504867; doi:10.3390/biomedicines12102207)
Supplement: Supplementary file 1 [file biomedicines-12-02207-s001.zip]

Archive with 1 entries (1 files):
- biomedicines-3099357-supplementary.pdf
